# Supplementary material for: Scalable Reporter Assays to Analyze the Regulation of stx2 Expression in Shiga Toxin-Producing Enteropathogens
Source: Toxins (Basel). 2021 Jul 29;13(8):534. doi: 10.3390/toxins13080534 (PMC8402550; doi:10.3390/toxins13080534)
Supplement: Supplementary file 1 [file toxins-13-00534-s001.zip]

Archive with 1 entries (1 files):
- toxins-1274411-supplementary doi added.pdf
